# Supplementary material for: Efficacy and safety of lebrikizumab for the treatment of moderate-to-severe atopic dermatitis: a systematic review and meta-analysis
Source: Front Pharmacol. 2024 Nov 19;15:1429709. doi: 10.3389/fphar.2024.1429709 (PMC11611541; doi:10.3389/fphar.2024.1429709)
Supplement: Supplementary file 1 [file Table2.XLSX]

## Sheet: Catalog
Table	Title											IGA	BSA	VAS	SCORD
Supplementary Table 1	Clinical data of the included RCTs in the meta-analysis
Supplementary Table 2	Quality assessment of included RCTs using Jadad scale
Supplementary Table 3	Adverse events of the included RCTs in the meta-analysis

## Sheet: Table S1
Supplementary Table 1 Clinical data of the included RCTs in the meta-analysis
Reference(study,year,phase)	ClinicalTrials.gov number	Guidelines to AD diagnosis	Country		Race										SAEs
			United State	European Union	White	Asian
Silverberg(ADvocate1),2023,III	NCT04146363	American Academy of Dermatology Consensus Criteria	190(44.8)	138(32.5)	289(68.2)	70(16.5)
Silverberg(ADvocate2),2023,III	NCT04178967	American Academy of Dermatology Consensus Criteria	167(39.1)	114(26.7)	253(59.3)	122(28.6)
Blauvelt(ADvocate1),2023,III	NCT04146363	American Academy of Dermatology Consensus Criteria	72(45.9)	57(36.3)	115(73.2)	16(10.2)
Blauvelt(ADvocate2),2023,III	NCT04178967	American Academy of Dermatology Consensus Criteria	45(33.6)	39(29.1)	84(62.7)	35(26.1)
Simpson,2023,III (ADhere)	NCT04250337	American Academy of Dermatology Consensus Criteria	Approximately 70 sites in North America and the European Union		130(61.6)	31(14.7)
SIimpson,2018,II (TREBLE)	none	Rajka-Langeland	11(27.5)	10(25)	150(71.8)	53(25.4)
Guttman-Yassky,2020,IIb	NCT03443024	Hanifin and Rajka	Approximately 60 sites in the United States		145(51.8)	27(9.6)
RCTs: randomized control trials, data are n (%) unless otherwise indicated

## Sheet: Table S2
Supplementary Table 2 Quality assessment of included RCTs using Jadad scale
Study	Year	Representation of randomization	Appropriateness of method for randomization	Representation of double blinding	Appropriateness of method for double blinding	Representation of withdrawals	Total score
Silverberg	2023	1	1	1	1	1	5
Blauvelt	2023	1	1	1	1	1	5
Simpson	2023	1	1	1	1	1	5
Simpson	2018	1	1	1	1	1	5
Guttman-Yassky	2020	1	1	1	1	1	5

## Sheet: Table S3
Supplementary Table 3 Adverse events of the included RCTs in the meta-analysis.
Reference(study,year,phase)	patients of using lebrikizumab	All AEs	All SAEs	Infections	Injection site reactions	Skin infections	Herpes infection	Conjunctivitis*	Potential opportunistic infections	Headache	Nasopharyngitis	Dry eye	Eosinophilia
Silverberg(ADvocate1),2023,III	282	129 (45.7)	6 (2.1)	61 (21.6)	3 (1.1)	8 (2.8)	9 (3.2)	21 (7.4)	1 (0.4)	9 (3.2)	11 (3.9)	none stated	1 (0.4)
Silverberg(ADvocate2),2023,III	281	150 (53.4)	2 (0.7)	65 (23.1)	6 (2.1)	4 (1.4)	8 (2.8)	21 (7.5)	3 (1.1)	14 (5.0)	14 (5.0)	none stated	3 (1.1)
Blauvelt(ADvocate1),2023,III	399#	232 (58.1)	13 (3.3)	none stated	7 (1.8)	12 (3.0)	20 (5.0)	55(13.8)	3 (0.8)	13 (3.3)	27 (6.8)	3 (0.8)	5 (1.3)
Blauvelt(ADvocate2),2023,III	407‡	276 (67.8)	11 (2.7)	none stated	12 (2.9)	20 (4.9)	20 (4.9)	59(14.5)	6 (1.5)	23 (5.7)	39 (9.6)	13 (3.2)	7 (1.7)
Simpson,2023,III (ADhere)	145	63 (43.4)	2 (1.4)	24(16.6)	4(2.3)	2 (1.4)	5 (3.4)	7 (4.8)	3 (2.1)	7 (4.8)	3 (2.1)	3 (2.1)	1 (0.7)
SIimpson,2018,II (TREBLE)	156	104 (67)	0(0)	56(35.9)	2(1.2)	14(9.0)	6(3.8)	9(5.8)	none stated	none stated	none stated	none stated	none stated
Guttman-Yassky,2020,IIb	228	127 (55.7)	4 (1.8)	none stated	13(5.7)	none stated	8 (3.5)	6 (2.6)	none stated	8 (3.5)	15 (6.6)	none stated	none stated
RCTs: randomized control trials,*: conjunctivitis allergic is included in conjunctivitis, AEs: adverse events, SAEs: serious adverse events, data are n (%) unless otherwise indicated，#all lebrikizumab safety population，‡all lebrikizumab modified safety population
